# Supplementary material for: Genetic Basis of Variation in Rice Seed Storage Protein (Albumin, Globulin, Prolamin, and Glutelin) Content Revealed by Genome-Wide Association Analysis
Source: Front Plant Sci. 2018 May 9;9:612. doi: 10.3389/fpls.2018.00612 (PMC5954490; doi:10.3389/fpls.2018.00612)
Supplement: Supplementary file 2 [file Table_2.xlsx]

## Sheet: Sheet1
Supplementary Table S2 Primers used in this study.
Name	Primer sequence(5'-3')
Primers for RP6
F	GTGGTATCTACCCTAACTAC
R	CCCTAAGTTTCAACAGTCAC
Primers for RM1
F	ACTACTACATTGCTCCGAGG
R	GTCACGCATGATGATGCATG
Primers for Wx 2.3 kb
F	CCATTCCTTCAGTTCTTTGTC
R	TTGTCTAGCTGTTGCTGTGG
Primers for Wx 3.3 kb
F	CCATTCCTTCAGTTCTTTGTC
R	GATGCATGTGATCGATCTG
Primers for MRG186
F	AATAATCTGAGCCAGCTGCG
R	CTGCGGGTAGGCAGCTATAC
Primers for MRG4499
F	TGGAGTACGACGTGATCGTG
R	CAGAAACGGGAGGGGATC
