# Supplementary material for: Genetic Basis of Variation in Rice Seed Storage Protein (Albumin, Globulin, Prolamin, and Glutelin) Content Revealed by Genome-Wide Association Analysis
Source: Front Plant Sci. 2018 May 9;9:612. doi: 10.3389/fpls.2018.00612 (PMC5954490; doi:10.3389/fpls.2018.00612)
Supplement: Supplementary file 3 [file Table_5.xlsx]

## Sheet: Sheet1
Supplementary Table S5 Associated SNPs identified by the LMM method in the indica and japonica subpopulations.
Trait	Population	Chromosome	Lead SNPa	Neighbouring gene (kb)b	2014			2015		Chr interval / Previous QTL	Referencec
					P_LMM	P.V (%)		P_LMM	P.V (%)
Alb	Jap	1	sf0107753757		2.8e-06	27.9
Alb	Jap	1	sf0142207782		1.5e-06	31.7
Alb	Jap	2	sf0209990680		8.4e-08	30.7				2-9	(Wang et al., 2008)
Alb	Jap	4	sf0401113136		1.6e-06	27.9				4-13	(Wang et al., 2008)
Alb	Ind	4	sf0403919399		4.9e-07	10.5
Alb	Jap	4	sf0404894097		3.4e-06	24.9
Alb	Jap	4	sf0412550749					2e-06	12.6
Alb	Jap	5	sf0504904839		3.5e-06	30.6
Alb	Jap	6	sf0600519218		8.9e-07	28.1				6-2	(Wang et al., 2008)
Alb	Ind	6	sf0601654285					1.7e-07	11.9	pro6	(Aluko et al., 2004)
Alb	Jap	6	sf0601730809					4.5e-07	23.3
Alb	Jap	6	sf0605251091		1.3e-08	35.1				pro6	(Aluko et al., 2004)
Alb	Ind	6	sf0620259449		5e-06	12.3
Alb	Jap	7	sf0710453052		2.8e-07	34.9
Alb	Jap	7	sf0710561064		6.7e-07	32.4
Alb	Jap	7	sf0714442195		1.6e-07	32
Alb	Jap	8	sf0804866973		1.4e-09	41.6				8-4; 8-5	(Wang et al., 2008)
Alb	Jap	8	sf0811916404		3.9e-06	29.6
Alb	Jap	8	sf0815376185		3.9e-06	29.6				8-9; 8-10; 8-14	(Wang et al., 2008)
Alb	Jap	8	sf0828313633		8.7e-07	28.8
Alb	Jap	9	sf0922016112		1.7e-07	34.9
Alb	Jap	11	sf1126716364		5.8e-07	33.8
Alb	Jap	12	sf1218451615					3.2e-06	11.3
Glo	Ind	1	sf0124913822					3.8e-06	14.6
Glo	Ind	3	sf0316972545					1.4e-06	16.8
Glo	Ind	3	sf0334092720		4.2e-07	10.5
Glo	Jap	4	sf0417931686					4.5e-06	12.9
Glo	Jap	5	sf0509282245					3.4e-07	15.8
Glo	Jap	5	sf0528262878					9e-08	17.1
Glo	Jap	6	sf0601586239	OsACS6 (42.5)				3.4e-06	13.9	6-2; qPC-6	(Wang et al., 2008; Lou et al., 2009)
Glo	Ind	9	sf0900721710					4.9e-06	10.5
Glo	Ind	9	sf0913079070		4.1e-06	10.3
Glo	Ind	11	sf1106132385					1.1e-06	12.8
Glo	Ind	11	sf1110806147					3.7e-06	11.9
Glo	Jap	12	sf1207564867					1e-06	14.5
Glo	Jap	12	sf1210979057					1.5e-07	16.9
Glo	Jap	12	sf1213616777					4.4e-06	12.9
Pro	Jap	1	sf0100928488		5.3e-07	22.6				1-19	(Wang et al., 2008)
Pro	Jap	1	sf0126451045					3.2e-06	15.5
Pro	Jap	3	sf0301247387		3.6e-06	19.7				qPC-3	(Yu et al., 2009)
Pro	Ind	4	sf0404486277	PUL (-71.8)				3.3e-06	16.7
Pro	Ind	4	sf0410807686					1.7e-06	11
Pro	Ind	5	sf0514891833					2.9e-09	10.4
Pro	Ind	5	sf0515030424					1e-11	22.5
Pro	Ind	5	sf0515407167	Prol14 (-65.5)	1.7e-07	13
Pro	Ind	5	sf0515706446		9.9e-08	16.5		1.1e-07	8.5
Pro	Ind	5	sf0519612378	Flo4 (43.6)	6e-15	36.6		7.1e-10	22
Pro	Jap	7	sf0702730897		3.7e-06	19.6				qPC-7	(Lou et al., 2009)
Pro	Ind	7	sf0705159012		7.4e-07	21.8				7-4	(Wang et al., 2008)
Pro	Ind	7	sf0705441984		3.2e-09	28.7
Pro	Jap	7	sf0715527936		3.3e-06	19.8
Pro	Ind	7	sf0705735351	RM1 (5.5); RP6 (0.5)	2.5e-07	22		7.3e-14	36.2
Pro	Ind	7	sf0706196757	RA17 (57.1); RA16 (78.3)	2.9e-16	38.3		1.7e-11	25.4	7-4; 7-5	(Wang et al., 2008)
Pro	Ind	7	sf0706464919		4.8e-06	16.1
Pro	Ind	7	sf0718990957					4.2e-07	19.8	7-8; 7-9	(Wang et al., 2008)
Pro	Ind	9	sf0916427507					5e-06	13.9
Pro	Jap	11	sf1115922273		2.8e-06	20
Pro	Jap	11	sf1126758540		9.5e-07	22
Pro	Jap	12	sf1210673725		8.9e-07	21.9
Pro	Jap	12	sf1213632070		3.3e-06	19.8
Glu	Jap	1	sf0100686375		1.4e-06	24.6				pro1	(Aluko et al., 2004)
Glu	Jap	4	sf0408598337		1.5e-06	21.1
Glu	Jap	5	sf0525903692		2.1e-06	20.6
Glu	Ind	6	sf0602321094					3e-07	10.5	pro6	(Aluko et al., 2004)
Glu	Ind	6	sf0612178301					6e-08	12.2
Glu	Ind	7	sf0709447538					1.4e-08	12.7	7-4; 7-5; 7-6	(Wang et al., 2008; Zhong et al., 2011)
Glu	Ind	7	sf0712556576					1.3e-07	11.5
Glu	Ind	8	sf0805871305		1.9e-06	10.2				8-11	(Wang et al., 2008)
Glu	Jap	9	sf0909050454					1.4e-06	14.8
Glu	Ind	10	sf1022972496					8.7e-08	10	10-5	(Wang et al., 2008)
Total	Ind	10	sf1022510557	PGL (-95.5)				2.1e-06	10.4	qPC-10	(Yu et al., 2009)
Total	Ind	10	sf1022972496					3.1e-08	14.8
Total	Ind	11	sf1109354443		4.5e-06	10.7				pro11	(Aluko et al., 2004)
P, P-value estimated in LMM; P.V (%), proportion of phenotypic variance explained; Total, total SSP content; Ind, indica; Jap, japonica.
For all traits, only lead SNP with P.V (%) >10% are shown; bold script indicates detection in different populations; italics indicate detection in different traits.
a Associated SNPs within 100 kb for the same trait were considered to be the same locus.
b Negative value means the gene is upstream of the SNP site.
c Refers to interval or QTL reference.
