# Supplementary material for: Genetic Basis of Variation in Rice Seed Storage Protein (Albumin, Globulin, Prolamin, and Glutelin) Content Revealed by Genome-Wide Association Analysis
Source: Front Plant Sci. 2018 May 9;9:612. doi: 10.3389/fpls.2018.00612 (PMC5954490; doi:10.3389/fpls.2018.00612)
Supplement: Supplementary file 4 [file Table_6.xlsx]

## Sheet: RP6
Supplementary Table S6 Haplotype analysis of RP6.
Effect	INTERGENIC	INTERGENIC	INTERGENIC	INTERGENIC	INTERGENIC	INTERGENIC	INTERGENIC	INTERGENIC	INTERGENIC	INTERGENIC	LOC_Os07g10570.1 Synonymous	LOC_Os07g10570.1 Synonymous	LOC_Os07g10570.1 Non-Synonymous SNP	LOC_Os07g10570.1 Non-Synonymous SNP	LOC_Os07g10570.1 UTR_3_PRIME	LOC_Os07g10570.1 UTR_3_PRIME	LOC_Os07g10570.1 UTR_3_PRIME
SNP	sf0705733945	sf0705734338	sf0705734501	sf0705734585	sf0705734909	sf0705735351	sf0705735406	sf0705735564	sf0705735623	sf0705735844	sf0705736237	sf0705736249	sf0705736310	sf0705736319	sf0705736468	sf0705736760	sf0705736801
Position	5733945	5734338	5734501	5734585	5734909	5735351	5735406	5735564	5735623	5735844	5736237	5736249	5736310	5736319	5736468	5736760	5736801
Position	-1931	-1538	-1375	-1291	-967	-525	-470	-312	-253	-32	361	373	434	443	592	884	925	ind	jap	others	Pro_2014	Pro_2015
hap1	A	A	C	G	T	T	G	G	G	A	G	G	G	G	A	C	G	2	0	24	3.66±1.52	2.09±0.96
hap2	A	G	C	G	A	T	G	G	G	A	G	G	G	G	A	C	G	70	0	11	4.34±1.57	3.51±1.30
hap3	G	A	A	A	T	A	A	A	A	C	A	A	A	A	T	T	A	216	149	39	2.40±1.20	1.81±0.98
Haplotypes in all accessions (haplotypes with less than five accessions were omitted) according to SNP data from RiceVarMap based on MSU6.1 annotation.
The region contained coding region and 2 kb upstream of the gene. The number of accessions and trait value in each haplotype are shown in the right columns.
Hap., haplotype.

## Sheet: RM1
Supplementary Table S6 Haplotype analysis of RM1.
Effect	INTERGENIC	INTERGENIC	INTERGENIC	INTERGENIC	INTERGENIC	INTERGENIC	INTERGENIC	INTERGENIC	INTERGENIC	INTERGENIC	INTERGENIC	INTERGENIC	INTERGENIC	INTERGENIC	INTERGENIC	INTERGENIC	INTERGENIC	INTERGENIC	INTERGENIC	LOC_Os07g10580.1 UTR_5_PRIME	LOC_Os07g10580.1 Synonymous	LOC_Os07g10580.1 Synonymous	LOC_Os07g10580.1 Synonymous	LOC_Os07g10580.1 Synonymous	LOC_Os07g10580.1 Synonymous	LOC_Os07g10580.1 UTR_3_PRIME
SNP	sf0705739072	sf0705739297	sf0705739343	sf0705739465	sf0705739497	sf0705739564	sf0705739594	sf0705739605	sf0705739675	sf0705739742	sf0705739777	sf0705739844	sf0705739854	sf0705739857	sf0705739944	sf0705739969	sf0705740323	sf0705740393	sf0705740771	sf0705740906	sf0705740994	sf0705741012	sf0705741033	sf0705741210	sf0705741222	sf0705741407
Position	5739072	5739297	5739343	5739465	5739497	5739564	5739594	5739605	5739675	5739742	5739777	5739844	5739854	5739857	5739944	5739969	5740323	5740393	5740771	5740906	5740994	5741012	5741033	5741210	5741222	5741407
Position	-1778	-1553	-1507	-1385	-1353	-1286	-1256	-1245	-1175	-1108	-1073	-1006	-996	-993	-906	-881	-527	-457	-79	56	144	162	183	360	372	557	ind	jap	others	Pro_2014	Pro_2015
hap1	C	C	C	A	G	G	A	C	A	G	G	C	C	T	G	C	C	T	T	A	A	G	A	G	A	A	216	144	40	2.39±1.21	1.80±0.98
hap2	C	C	T	G	G	A	G	C	G	A	G	C	C	C	A	C	C	C	C	C	G	A	G	G	G	A	2	0	24	3.76±1.51	2.07±0.94
hap3	T	T	T	G	A	A	G	T	G	A	T	T	T	C	A	A	A	C	C	C	G	A	G	A	G	G	68	0	9	4.33±1.57	3.48±1.31
Haplotypes in all accessions (haplotypes with less than five accessions were omitted) according to SNP data from RiceVarMap based on MSU6.1 annotation.
The region contained coding region and 2 kb upstream of the gene. The number of accessions and trait value in each haplotype are shown in the right columns.
Hap., haplotype.

## Sheet: Wx
Supplementary Table S6 Haplotype analysis of Wx.
Effect	INTERGENIC	INTERGENIC	INTERGENIC	INTERGENIC	INTERGENIC	INTERGENIC	INTERGENIC	INTERGENIC	INTERGENIC	INTERGENIC	INTERGENIC	INTERGENIC	INTERGENIC	INTERGENIC	INTERGENIC	INTERGENIC	INTERGENIC	LOC_Os06g04200.4 INTRON LOC_Os06g04200.2 INTRON LOC_Os06g04200.1 INTRON LOC_Os06g04200.1 SNPs that disrupt splice sites	LOC_Os06g04200.4 INTRON LOC_Os06g04200.2 INTRON LOC_Os06g04200.3 UTR_5_PRIME LOC_Os06g04200.1 INTRON	LOC_Os06g04200.4 Non-Synonymous SNP LOC_Os06g04200.2 Non-Synonymous SNP LOC_Os06g04200.3 Non-Synonymous SNP LOC_Os06g04200.1 Non-Synonymous SNP	LOC_Os06g04200.4 Synonymous LOC_Os06g04200.2 Synonymous LOC_Os06g04200.3 Synonymous LOC_Os06g04200.1 Synonymous	LOC_Os06g04200.4 Non-Synonymous SNP LOC_Os06g04200.2 Non-Synonymous SNP LOC_Os06g04200.3 Non-Synonymous SNP LOC_Os06g04200.1 Non-Synonymous SNP	LOC_Os06g04200.4 UTR_3_PRIME LOC_Os06g04200.2 UTR_3_PRIME LOC_Os06g04200.3 UTR_3_PRIME LOC_Os06g04200.1 UTR_3_PRIME
SNP	sf0601762717	sf0601763005	sf0601763009	sf0601763039	sf0601763060	sf0601763069	sf0601763179	sf0601763192	sf0601763225	sf0601763226	sf0601763500	sf0601763554	sf0601763565	sf0601763642	sf0601763701	sf0601764416	sf0601764449	sf0601764762	sf0601765461	sf0601767007	sf0601767725	sf0601767999	sf0601769655
Position	1762717	1763005	1763009	1763039	1763060	1763069	1763179	1763192	1763225	1763226	1763500	1763554	1763565	1763642	1763701	1764416	1764449	1764762	1765461	1767007	1767725	1767999	1769655
Position	-1906	-1618	-1614	-1584	-1563	-1554	-1444	-1431	-1398	-1397	-1123	-1069	-1058	-981	-922	-207	-174	139	838	2384	3102	3376	5032	ind	jap	others	Alb_2014	Alb_2015
hap1	A	G	T	A	C	T	G	A	C	G	C	C	G	T	A	G	T	G	C	A	C	C	C	0	0	8	2.18±0.87	2.21±0.86
hap2	A	T	A	G	T	C	A	C	T	A	T	T	A	C	G	A	C	T	T	A	T	C	T	32	43	2	2.96±0.71	3.59±0.62
hap3	A	T	A	G	T	C	G	C	T	A	T	T	A	C	G	A	C	G	T	C	T	C	T	8	57	15	3.11±0.78	3.18±0.80
hap4	A	T	A	G	T	C	G	C	T	A	T	T	A	C	G	A	C	T	T	A	C	C	T	11	0	0	3.05±0.46	4.19±0.56
hap5	A	T	A	G	T	C	G	C	T	A	T	T	A	C	G	A	C	T	T	A	T	C	T	0	45	1	4.07±1.39	4.29±0.86
hap6	G	G	T	A	C	T	G	A	C	G	C	C	G	T	A	G	T	G	C	A	C	C	C	30	0	9	2.51±0.87	2.91±0.93
hap7	G	G	T	A	C	T	G	A	C	G	C	C	G	T	A	G	T	G	C	A	C	T	C	154	0	1	2.70±0.75	3.04±0.69
hap8	G	G	T	A	C	T	G	C	C	G	T	C	A	T	A	G	T	G	C	C	C	C	C	7	0	0	2.70±3.00	3.00±0.79
Haplotypes in all accessions (haplotypes with less than five accessions were omitted) according to SNP data from RiceVarMap based on MSU6.1 annotation.
The region contained coding region and 2 kb upstream of the gene. The number of accessions and trait value in each haplotype are shown in the right columns.
Hap., haplotype.

## Sheet: LOC_Os05g26240
Supplementary Table S6 Haplotype analysis of LOC_Os05g26240.
Effect	INTERGENIC	INTERGENIC	INTERGENIC	INTERGENIC	INTERGENIC	INTERGENIC	INTERGENIC	INTERGENIC	INTERGENIC	INTERGENIC	INTERGENIC	INTERGENIC	INTERGENIC	INTERGENIC	INTERGENIC	INTERGENIC	INTERGENIC	INTERGENIC	INTERGENIC	INTERGENIC	INTERGENIC	INTERGENIC	INTERGENIC	INTERGENIC	INTERGENIC	INTERGENIC	INTERGENIC	INTERGENIC	LOC_Os05g26240.1 UTR_5_PRIME	LOC_Os05g26240.1 Non-Synonymous SNP	LOC_Os05g26240.1 Non-Synonymous SNP	LOC_Os05g26240.1 Synonymous	LOC_Os05g26240.1 Synonymous	LOC_Os05g26240.1 Non-Synonymous SNP	LOC_Os05g26240.1 Non-Synonymous SNP	LOC_Os05g26240.1 Non-Synonymous SNP	LOC_Os05g26240.1 Synonymous	LOC_Os05g26240.1 Synonymous	LOC_Os05g26240.1 Non-Synonymous SNP	LOC_Os05g26240.1 Non-Synonymous SNP	LOC_Os05g26240.1 SNPs that introduce stop codons	LOC_Os05g26240.1 UTR_3_PRIME	LOC_Os05g26240.1 UTR_3_PRIME	LOC_Os05g26240.1 UTR_3_PRIME	LOC_Os05g26240.1 UTR_3_PRIME	LOC_Os05g26240.1 UTR_3_PRIME	LOC_Os05g26240.1 UTR_3_PRIME	LOC_Os05g26240.1 UTR_3_PRIME
SNP	sf0515207630	sf0515207740	sf0515207761	sf0515207802	sf0515207806	sf0515207811	sf0515207820	sf0515207882	sf0515207971	sf0515207986	sf0515207995	sf0515208015	sf0515208047	sf0515208048	sf0515208052	sf0515208094	sf0515208199	sf0515208308	sf0515208317	sf0515208348	sf0515208408	sf0515208507	sf0515208586	sf0515208622	sf0515208643	sf0515208708	sf0515208847	sf0515208848	sf0515208892	sf0515208917	sf0515208950	sf0515208999	sf0515209005	sf0515209016	sf0515209051	sf0515209061	sf0515209065	sf0515209101	sf0515209144	sf0515209165	sf0515209183	sf0515209209	sf0515209244	sf0515209258	sf0515209315	sf0515209342	sf0515209383	sf0515209403
Position	15207630	15207740	15207761	15207802	15207806	15207811	15207820	15207882	15207971	15207986	15207995	15208015	15208047	15208048	15208052	15208094	15208199	15208308	15208317	15208348	15208408	15208507	15208586	15208622	15208643	15208708	15208847	15208848	15208892	15208917	15208950	15208999	15209005	15209016	15209051	15209061	15209065	15209101	15209144	15209165	15209183	15209209	15209244	15209258	15209315	15209342	15209383	15209403
Position	-1222	-1112	-1091	-1050	-1046	-1041	-1032	-970	-881	-866	-857	-837	-805	-804	-800	-758	-653	-544	-535	-504	-444	-345	-266	-230	-209	-144	-5	-4	40	65	98	147	153	164	199	209	213	249	292	313	331	357	392	406	463	490	531	551	ind
hap1	A	T	T	T	C	C	T	T	C	A	G	G	C	G	T	A	T	C	C	T	T	G	T	A	C	C	T	C	C	G	G	G	A	T	A	A	C	G	A	C	C	C	T	C	G	G	T	C	9
hap2	A	T	T	T	C	C	T	T	C	G	G	C	C	G	A	A	T	C	C	C	T	G	T	A	T	C	T	C	T	G	G	G	G	T	G	A	T	A	G	C	T	T	T	C	G	A	T	C	10
hap3	A	T	T	T	C	C	T	T	C	G	G	C	C	G	A	A	T	C	C	C	T	G	T	A	T	C	T	C	T	G	G	G	G	T	G	A	T	A	G	C	T	T	T	C	G	A	T	C	10
hap4	A	T	T	T	C	T	T	T	C	A	G	G	C	G	T	A	T	C	C	T	T	G	T	A	C	C	G	C	C	A	G	G	G	T	G	A	T	A	G	C	C	C	T	C	G	G	T	C	10
hap5	A	A	C	C	C	C	G	T	C	A	G	G	C	G	T	G	T	C	C	T	G	G	G	G	C	C	T	C	T	G	G	A	G	T	A	A	T	G	G	C	C	C	T	G	G	G	T	C	3
hap6	A	A	C	C	C	C	G	T	C	A	G	G	C	G	T	G	T	T	C	T	G	G	G	G	C	C	T	C	C	G	G	G	G	T	G	A	T	G	G	C	C	C	T	G	G	G	T	C	2
hap7	A	A	C	C	T	C	G	G	G	A	A	G	T	T	T	G	A	T	C	T	G	A	G	G	C	T	T	T	C	G	A	A	G	A	G	G	T	G	G	C	C	C	C	G	A	G	T	T	2
hap8	A	T	T	T	C	C	T	T	C	A	G	G	C	G	T	A	T	C	C	T	T	G	T	A	C	C	T	C	C	G	G	G	A	T	A	A	C	G	A	C	C	C	T	C	G	G	T	C	61
hap9	G	A	C	C	T	C	G	T	C	A	A	G	T	G	T	G	A	T	T	T	G	A	G	A	C	T	T	C	C	G	G	A	G	T	G	A	T	G	G	G	C	C	C	G	A	G	G	T	36
hap10	A	T	T	T	C	C	T	T	C	A	G	G	C	G	T	A	T	C	C	T	T	G	T	A	C	C	T	C	C	G	G	G	A	T	A	A	C	G	A	C	C	C	T	C	G	G	T	C	17
hap11	A	T	T	T	C	C	T	T	C	A	G	G	C	G	T	A	T	C	C	T	T	G	T	A	C	C	T	C	C	G	G	G	A	T	A	A	C	G	A	C	C	C	T	C	G	G	T	C	61
hap12	A	T	T	T	C	C	T	T	C	A	G	G	C	G	T	A	T	C	C	T	T	G	T	A	C	C	T	C	C	G	G	G	A	T	G	A	T	G	A	C	C	C	T	C	G	G	T	C	6
Haplotypes in all accessions (haplotypes with less than five accessions were omitted) according to SNP data from RiceVarMap based on MSU6.1 annotation.
The region contained coding region and 2 kb upstream of the gene. The number of accessions and trait value in each haplotype are shown in the right columns.
Hap., haplotype.
[truncated: 4 more columns]

## Sheet: LOC_Os05g25500
Supplementary Table S6 Haplotype analysis of LOC_Os05g25500.
Effect	LOC_Os05g25490.1 INTRON	LOC_Os05g25490.1 INTRON	LOC_Os05g25490.1 Synonymous	LOC_Os05g25490.1 INTRON	LOC_Os05g25490.1 INTRON	LOC_Os05g25490.1 INTRON	LOC_Os05g25490.1 INTRON	LOC_Os05g25490.1 INTRON	LOC_Os05g25490.1 Synonymous	INTERGENIC	INTERGENIC	INTERGENIC	INTERGENIC	INTERGENIC	LOC_Os05g25500.1 Synonymous	LOC_Os05g25500.1 Non-Synonymous SNP	LOC_Os05g25500.1 Synonymous	LOC_Os05g25500.1 Non-Synonymous SNP	LOC_Os05g25500.1 Synonymous	LOC_Os05g25500.1 Non-Synonymous SNP	LOC_Os05g25500.1 Non-Synonymous SNP	LOC_Os05g25500.1 Non-Synonymous SNP	LOC_Os05g25500.1 Synonymous	LOC_Os05g25500.1 Non-Synonymous SNP	LOC_Os05g25500.1 Non-Synonymous SNP	LOC_Os05g25500.1 Non-Synonymous SNP	LOC_Os05g25500.1 Non-Synonymous SNP	LOC_Os05g25500.1 Non-Synonymous SNP	LOC_Os05g25500.1 Synonymous	LOC_Os05g25500.1 Non-Synonymous SNP
SNP	sf0514765853	sf0514765896	sf0514765940	sf0514766161	sf0514766457	sf0514766530	sf0514766581	sf0514766593	sf0514766877	sf0514767159	sf0514767467	sf0514767671	sf0514767688	sf0514767814	sf0514767868	sf0514767878	sf0514767919	sf0514767969	sf0514767985	sf0514768001	sf0514768049	sf0514768058	sf0514768087	sf0514768146	sf0514768158	sf0514768176	sf0514768205	sf0514768221	sf0514768246	sf0514768256
Position	14765853	14765896	14765940	14766161	14766457	14766530	14766581	14766593	14766877	14767159	14767467	14767671	14767688	14767814	14767868	14767878	14767919	14767969	14767985	14768001	14768049	14768058	14768087	14768146	14768158	14768176	14768205	14768221	14768246	14768256
Position	-1998	-1955	-1911	-1690	-1394	-1321	-1270	-1258	-974	-692	-384	-180	-163	-37	17	27	68	118	134	150	198	207	236	295	307	325	354	370	395	405	ind	jap	others	Pro_2014	Pro_2015
hap1	A	A	A	C	A	G	G	C	G	T	G	T	G	C	A	C	C	C	C	A	G	C	C	C	C	C	C	T	C	G	191	13	25	2.44±1.41	1.83±1.16
hap2	A	A	A	C	A	G	G	C	T	T	G	T	C	C	A	C	C	C	T	G	A	C	C	C	C	C	A	T	C	A	8	0	0	4.16±1.45	2.40±0.65
hap3	A	A	G	C	G	A	G	A	T	T	G	T	G	C	A	C	C	C	C	G	G	C	C	C	C	C	C	T	C	G	17	0	0	4.22±1.65	4.12±1.54
hap4	G	T	G	T	A	G	A	A	G	C	A	C	C	T	G	T	T	T	C	G	G	T	T	T	T	T	C	C	T	G	42	139	20	2.71±1.10	2.06±0.94
hap5	G	T	G	T	G	A	G	A	T	T	G	T	C	C	A	C	C	C	T	G	A	C	C	C	C	C	A	T	C	A	2	1	26	4.89±1.36	2.79±1.41
Haplotypes in all accessions (haplotypes with less than five accessions were omitted) according to SNP data from RiceVarMap based on MSU6.1 annotation.
The region contained coding region and 2 kb upstream of the gene. The number of accessions and trait value in each haplotype are shown in the right columns.
Hap., haplotype.

## Sheet: LOC_Os03g29750
Supplementary Table S6 Haplotype analysis of LOC_Os03g29750.
Effect	INTERGENIC	INTERGENIC	INTERGENIC	INTERGENIC	INTERGENIC	INTERGENIC	INTERGENIC	INTERGENIC	INTERGENIC	INTERGENIC	INTERGENIC	INTERGENIC	INTERGENIC	INTERGENIC	INTERGENIC	INTERGENIC	INTERGENIC	INTERGENIC	INTERGENIC	INTERGENIC	INTERGENIC	INTERGENIC	INTERGENIC	INTERGENIC	INTERGENIC	INTERGENIC	INTERGENIC	INTERGENIC	LOC_Os03g29750.1 INTRON LOC_Os03g29750.2 UTR_5_PRIME	LOC_Os03g29750.1 INTRON LOC_Os03g29750.2 UTR_5_PRIME	LOC_Os03g29750.1 INTRON LOC_Os03g29750.2 UTR_5_PRIME	LOC_Os03g29750.1 INTRON LOC_Os03g29750.2 UTR_5_PRIME	LOC_Os03g29750.1 Non-Synonymous SNP LOC_Os03g29750.2 UTR_5_PRIME	LOC_Os03g29750.1 Synonymous LOC_Os03g29750.2 Synonymous	LOC_Os03g29750.1 Non-Synonymous SNP LOC_Os03g29750.2 Non-Synonymous SNP	LOC_Os03g29750.1 Non-Synonymous SNP LOC_Os03g29750.2 Non-Synonymous SNP
SNP	sf0316945443	sf0316945490	sf0316945533	sf0316945575	sf0316945580	sf0316945583	sf0316945588	sf0316945599	sf0316945624	sf0316945657	sf0316945742	sf0316945818	sf0316946716	sf0316946953	sf0316947015	sf0316947018	sf0316947030	sf0316947061	sf0316947103	sf0316947119	sf0316947126	sf0316947157	sf0316947173	sf0316947180	sf0316947183	sf0316947201	sf0316947207	sf0316947264	sf0316949474	sf0316949488	sf0316949542	sf0316949596	sf0316949881	sf0316951786	sf0316952991	sf0316953116
Position	16945443	16945490	16945533	16945575	16945580	16945583	16945588	16945599	16945624	16945657	16945742	16945818	16946716	16946953	16947015	16947018	16947030	16947061	16947103	16947119	16947126	16947157	16947173	16947180	16947183	16947201	16947207	16947264	16949474	16949488	16949542	16949596	16949881	16951786	16952991	16953116
Position	-1957	-1910	-1867	-1825	-1820	-1817	-1812	-1801	-1776	-1743	-1658	-1582	-684	-447	-385	-382	-370	-339	-297	-281	-274	-243	-227	-220	-217	-199	-193	-136	2074	2088	2142	2196	2481	4386	5591	5716	Glo_2015
hap1	A	T	T	T	C	A	G	C	T	T	T	A	G	A	G	C	G	A	C	C	G	C	C	G	A	A	A	C	T	A	A	G	C	G	G	T	5.45±0.89
hap2	G	C	C	C	T	A	A	A	C	T	G	T	A	G	A	C	A	G	T	T	A	T	T	A	G	G	G	A	A	G	G	A	C	A	G	G	4.78±0.92
hap3	G	C	C	C	T	A	A	A	C	T	G	T	A	G	A	C	A	G	T	T	A	T	T	A	G	G	G	A	A	G	G	A	T	A	G	G	5.33±1.18
hap4	G	C	C	C	T	A	A	A	C	T	G	T	A	G	G	A	A	A	T	T	A	T	T	A	G	G	G	A	A	G	A	A	C	A	G	G	5.36±0.99
hap5	G	C	C	C	T	A	G	A	C	T	T	T	A	G	G	C	G	A	T	T	A	T	T	A	G	A	G	A	A	G	A	A	C	A	G	G	5.50±0.74
hap6	G	C	C	C	T	G	A	A	C	T	G	T	A	G	G	C	G	A	T	T	A	T	T	A	G	G	G	A	A	G	A	A	C	A	A	G	4.26±0.89
Haplotypes in indica subpopulation (haplotypes with less than five accessions were omitted) according to SNP data from RiceVarMap based on MSU6.1 annotation.
The region contained coding region and 2 kb upstream of the gene. The number of accessions and trait value in 2015 in each haplotype are shown in the right columns.
Hap., haplotype.

## Sheet: LOC_Os02g13130
Supplementary Table S6 Haplotype analysis of LOC_Os02g13130.
Effect	INTERGENIC	INTERGENIC	INTERGENIC	INTERGENIC	INTERGENIC	INTERGENIC	INTERGENIC	INTERGENIC	INTERGENIC	INTERGENIC	INTERGENIC	INTERGENIC	INTERGENIC	INTERGENIC	INTERGENIC	INTERGENIC	INTERGENIC	INTERGENIC	INTERGENIC	INTERGENIC	INTERGENIC	INTERGENIC	INTERGENIC	INTERGENIC	INTERGENIC	INTERGENIC	INTERGENIC	INTERGENIC	INTERGENIC	INTERGENIC	INTERGENIC	INTERGENIC	INTERGENIC	INTERGENIC	INTERGENIC	INTERGENIC	INTERGENIC	INTERGENIC	INTERGENIC	INTERGENIC	INTERGENIC	INTERGENIC	INTERGENIC	INTERGENIC	INTERGENIC	INTERGENIC	INTERGENIC	INTERGENIC	INTERGENIC
SNP	sf0206977511	sf0206977534	sf0206977554	sf0206977576	sf0206977577	sf0206977603	sf0206977633	sf0206977648	sf0206977675	sf0206977678	sf0206977695	sf0206977710	sf0206977734	sf0206977738	sf0206977775	sf0206977829	sf0206977847	sf0206977857	sf0206977896	sf0206977908	sf0206977925	sf0206977937	sf0206977939	sf0206977969	sf0206977970	sf0206977988	sf0206978032	sf0206978045	sf0206978078	sf0206978097	sf0206978116	sf0206978138	sf0206978149	sf0206978221	sf0206978249	sf0206978259	sf0206978274	sf0206978303	sf0206978311	sf0206978336	sf0206978481	sf0206978490	sf0206978497	sf0206978508	sf0206978513	sf0206978529	sf0206978535	sf0206978569	sf0206978596
Position	6977511	6977534	6977554	6977576	6977577	6977603	6977633	6977648	6977675	6977678	6977695	6977710	6977734	6977738	6977775	6977829	6977847	6977857	6977896	6977908	6977925	6977937	6977939	6977969	6977970	6977988	6978032	6978045	6978078	6978097	6978116	6978138	6978149	6978221	6978249	6978259	6978274	6978303	6978311	6978336	6978481	6978490	6978497	6978508	6978513	6978529	6978535	6978569	6978596
Position	-2000	-1977	-1957	-1935	-1934	-1908	-1878	-1863	-1836	-1833	-1816	-1801	-1777	-1773	-1736	-1682	-1664	-1654	-1615	-1603	-1586	-1574	-1572	-1542	-1541	-1523	-1479	-1466	-1433	-1414	-1395	-1373	-1362	-1290	-1262	-1252	-1237	-1208	-1200	-1175	-1030	-1021	-1014	-1003	-998	-982	-976	-942	-915
hap1	C	A	A	T	G	C	T	T	T	C	A	G	G	A	A	T	A	A	T	A	G	G	T	T	G	A	G	T	A	C	T	A	C	A	T	T	G	G	A	T	C	G	A	A	A	T	T	G	T
hap2	C	A	A	T	G	C	T	T	T	C	A	G	G	A	G	T	A	A	T	A	G	G	T	T	G	A	G	T	A	C	T	A	C	A	T	T	G	G	A	T	C	G	A	A	A	T	T	G	T
hap3	G	A	G	T	A	T	A	G	C	T	G	A	A	G	G	C	G	T	G	T	A	C	G	C	C	C	A	C	T	A	G	G	T	G	C	C	G	G	G	C	T	T	T	G	G	T	A	A	A
hap4	G	A	G	T	A	T	A	G	C	T	G	A	A	G	G	C	G	T	G	T	A	C	G	C	C	C	A	C	T	A	G	G	T	G	T	C	T	G	G	C	T	T	T	G	G	T	A	A	A
hap5	G	A	G	T	A	T	A	G	C	T	G	A	A	G	G	C	G	T	G	T	A	C	G	C	C	C	A	C	T	A	G	G	T	G	T	C	T	G	G	C	T	T	T	G	G	T	A	A	A
hap6	G	G	G	C	A	T	A	G	C	T	G	A	A	G	G	C	G	T	G	T	A	C	G	C	C	C	A	C	T	A	G	G	T	G	C	C	G	A	G	C	T	T	T	A	G	G	A	A	A
Haplotypes in all accessions (haplotypes with less than five accessions were omitted) according to SNP data from RiceVarMap based on MSU6.1 annotation.
The region contained coding region and 2 kb upstream of the gene. The number of accessions and trait value in 2014in each haplotype are shown in the right columns.
Hap., haplotype.
[truncated: 57 more columns]
